# Supplementary material for: Waning Protection Against Severe COVID-19 Following Vaccination: A Longitudinal IPTW Analysis of Emergency Department Encounters
Source: Infect Dis Rep. 2025 Nov 13;17(6):142. doi: 10.3390/idr17060142 (PMC12641896; doi:10.3390/idr17060142)
Supplement: Supplementary file 1 [file idr-17-00142-s001.zip]

Archive with 1 entries (1 files):
- idr-3888408-supplementary-Final Proofreading Done.pdf
